# Supplementary material for: Proviruses with Long-Term Stable Expression Accumulate in Transcriptionally Active Chromatin Close to the Gene Regulatory Elements: Comparison of ASLV-, HIV- and MLV-Derived Vectors
Source: Viruses. 2018 Mar 8;10(3):116. doi: 10.3390/v10030116 (PMC5869509; doi:10.3390/v10030116)
Supplement: Supplementary file 1 [file viruses-10-00116-s001.zip]

Archive with 8 entries (8 files):
- Supplementary Figure 1.pdf
- Supplementary Figure 2.pdf
- Supplementary Figure 3.pdf
- Supplementary Figure 4.pdf
- Supplementary Figure 5.pdf
- Supplementary Figure 6.pdf
- Supplementary Table 1.xlsx
- Supplementary Table 2.xlsx
