# Supplementary material for: Proviruses with Long-Term Stable Expression Accumulate in Transcriptionally Active Chromatin Close to the Gene Regulatory Elements: Comparison of ASLV-, HIV- and MLV-Derived Vectors
Source: Viruses. 2018 Mar 8;10(3):116. doi: 10.3390/v10030116 (PMC5869509; doi:10.3390/v10030116)
Supplement: Supplementary file 1 [file viruses-10-00116-s001.zip › Supplementary Table 1.xlsx]

## Sheet: Sheet1
Vector	Clone/Sequence name	Chromosome	Integration Position	Transcriptional orientation	Restriction enzyme used
ASLV	K5-1B3	chr1	37940732	+	DpnII
ASLV	K3-1H3	chr1	46668798	-	DpnII
ASLV	K5-1D6	chr1	156086516	+	DpnII
ASLV	K2-1F2	chr1	162518409	-	DpnII
ASLV	K2-2C5	chr1	249197011	-	DpnII
ASLV	K5-3C10	chr10	75538566	-	DpnII
ASLV	K4-1H1	chr10	126102647	-	DpnII
ASLV	K5-1A1	chr10	43895422	-	DpnII
ASLV	K2-2B8	chr11	75056041	+	DpnII
ASLV	K3-2B9	chr11	118889990	+	DpnII
ASLV	K2-1E10	chr12	57117485	-	DpnII
ASLV	K2-2B1	chr12	105816842	+	DpnII
ASLV	K5-3B11	chr13	79978903	-	DpnII
ASLV	K2-1A2	chr15	68572321	+	DpnII
ASLV	K4-1A1	chr15	102033401	-	DpnII
ASLV	K2-1E9	chr16	57701453	+	DpnII
ASLV	K4-1D3	chr16	75069509	-	DpnII
ASLV	K3-2B1	chr17	46658917	-	DpnII
ASLV	K5-2D5	chr17	47084146	+	DpnII
ASLV	K4-1A10	chr17	47673516	-	DpnII
ASLV	K5-1C3	chr19	1846948	-	DpnII
ASLV	K2-1B4	chr19	1862021	+	DpnII
ASLV	K5-2C5	chr19	2271960	-	DpnII
ASLV	K4-1A4	chr2	152677150	-	MseI
ASLV	K2-1B7	chr2	202020813	+	DpnII
ASLV	K5-2B9	chr20	47803023	-	DpnII
ASLV	K2-1F11	chr21	45435940	-	DpnII
ASLV	K2-1D3	chr22	20069002	+	DpnII
ASLV	K5-3C7	chr22	39238727	-	DpnII
ASLV	K2-1D5	chr3	72395901	-	DpnII
ASLV	K3-1G5	chr3	128719772	-	DpnII
ASLV	K2-1E5	chr4	129595649	+	DpnII
ASLV	K5-2E11	chr5	137775255	+	DpnII
ASLV	K5-1A3	chr8	38033285	-	DpnII
ASLV	K4-1H5	chr8	95565079	-	DpnII
ASLV	K3-1C9	chr8	96147045	+	DpnII
ASLV	K3-2A10	chr9	131091676	-	DpnII
ASLV	K3-2B3	chrX	48563863	-	DpnII
ASLV	K5-1A2	chrX	71495040	+	MseI
ASLV	K3-2B12	chr3	182696740	-	DpnII
ASLV	K3-2C8	chr1	40514411	+	DpnII
ASLV	K4-1D2	chr19	47722201	+	DpnII
ASLV	AX22	chr20	60701707	-	DpnII
ASLV	AX24	chr20	48921691	+	DpnII
ASLV	AX39	chr19	54706083	-	DpnII
ASLV	AX4	chr1	228590440	-	DpnII
HIV	KH-2C7	chr7	5453080	+	NlaIII
HIV	KH-2B8	chr8	6312073	-	NlaIII
HIV	KH-2C11	chr6	10400203	+	NlaIII
HIV	KH-1C9	chr7	12812118	-	NlaIII
HIV	KH-2D1	chr19	13223659	-	NlaIII
HIV	KH-1G3	chr10	15848046	-	NlaIII
HIV	KH-1C1	chr19	18435165	-	NlaIII
HIV	KH-1G9	chr16	20784566	-	NlaIII
HIV	KH-2D3	chr16	23900325	-	NlaIII
HIV	KH-1A9	chr14	23912198	+	NSX
HIV	KH-1A1	chr16	27599365	+	NlaIII
HIV	KH-1A12	chr6	28586046	-	MseI
HIV	KH-1D7	chr6	31712560	+	NlaIII
HIV	KH-1C12	chrX	44199095	+	NlaIII
HIV	KH-3E7	chr3	45468113	+	NlaIII
HIV	KH-1D10	chr19	49410569	-	NlaIII
HIV	KH-2G7	chr6	49698071	-	NlaIII
HIV	KH-1E11	chr19	50897019	-	NlaIII
HIV	KH-3F4	chr5	53582145	-	NlaIII
HIV	KH-2H3	chr11	62576984	-	NlaIII
HIV	KH-1A11	chr6	64752413	+	NlaIII
HIV	KH-2C6	chrX	64895063	+	NlaIII
HIV	KH-1E10	chr18	67484084	+	NlaIII
HIV	KH-2G6	chr4	69113617	+	NlaIII
HIV	KH-3G6	chr14	69198851	-	NlaIII
HIV	KH-1A7	chr3	69821139	-	MseI
HIV	KH-2B3	chrX	70340447	+	NlaIII
HIV	KH-1D5	chr5	88732199	-	NlaIII
HIV	KH-2D8	chr11	95983093	+	NlaIII
HIV	KH-2F2	chr11	95983093	+	NlaIII
HIV	KH-2C3	chr9	97027430	-	NlaIII
HIV	KH-3F11	chr3	99895067	+	NlaIII
HIV	KH-3F2	chr7	106136287	-	NlaIII
HIV	KH-2C4	chr9	106884989	-	NlaIII
HIV	KH-1G2	chr6	125339754	-	NlaIII
HIV	KH-2F7	chr3	128061186	-	NlaIII
HIV	KH-2F6	chr8	130911189	-	NlaIII
HIV	KH-1F9	chrX	133502220	-	NlaIII
HIV	KH-3D11	chr6	136987309	-	NlaIII
HIV	KH-1C4	chr8	144988544	+	NlaIII
HIV	KH-1C2	chr8	145135134	-	NlaIII
HIV	KH-1F1	chr5	147794021	+	NlaIII
HIV	KH-1A3	chr2	157104004	-	NlaIII
HIV	KH-2D2	chr4	160068306	-	NlaIII
HIV	KH-2H6	chr1	186388122	+	NlaIII
MLV	R19692318	chr1	28673435	-	NlaIII
MLV	19692342	chr1	35745106	+	NlaIII
MLV	19692363	chr1	46805920	+	NlaIII
MLV	19692189	chr10	80809270	+	NlaIII
MLV	19692471	chr10	104957333	-	NlaIII
MLV	19692336	chr11	85904193	-	NlaIII
MLV	19692441	chr11	96040024	+	NlaIII
MLV	19692399	chr12	31882518	-	NlaIII
MLV	R19692201	chr12	111254454	+	NlaIII
MLV	19692324	chr13	37575773	-	NlaIII
MLV	19692327	chr13	99960343	-	NlaIII
MLV	19692303	chr14	81898358	-	NlaIII
MLV	19692252	chr15	63787165	+	NlaIII
MLV	19692219	chr19	2064166	+	NlaIII
MLV	19692210	chr19	51632789	+	NlaIII
MLV	19692390	chr2	39738481	-	NlaIII
MLV	19692405	chr2	65655556	+	NlaIII
MLV	19692291	chr2	208397271	-	NlaIII
MLV	19692192	chr20	31229669	+	NlaIII
MLV	19692237	chr20	43608236	-	NlaIII
MLV	19692282	chr22	19407787	+	NlaIII
MLV	19692402	chr22	20068594	+	NlaIII
MLV	19692354	chr3	129169995	-	NlaIII
MLV	19692213	chr5	41926335	-	NlaIII
MLV	19692225	chr6	112101216	-	NlaIII
MLV	19692429	chr7	83416114	-	NlaIII
MLV	19692378	chr8	11891	-	NlaIII
MLV	19692186	chr8	144634025	-	NlaIII
MLV	19692450	chr9	4866159	-	NlaIII
MLV	R19692312	chr9	123639192	+	NlaIII
MLV	19692438	chrX	18373723	-	NlaIII
MLV	19692261	chrX	113302153	+	NlaIII
