# Supplementary material for: Proviruses with Long-Term Stable Expression Accumulate in Transcriptionally Active Chromatin Close to the Gene Regulatory Elements: Comparison of ASLV-, HIV- and MLV-Derived Vectors
Source: Viruses. 2018 Mar 8;10(3):116. doi: 10.3390/v10030116 (PMC5869509; doi:10.3390/v10030116)
Supplement: Supplementary file 1 [file viruses-10-00116-s001.zip › Supplementary Table 2.xlsx]

## Sheet: Sheet1
Vector	MRC type	Clone/Sequence name	Chromosome	Integration Position	Transcriptional orientation
ASLV	umMRC	AX22	chr7	41622640	-
ASLV	umMRC	AX22	chr11	93723703	+
ASLV	umMRC	AX22	chr17	50755970	+
ASLV	umMRC	AX24	chr16	51256544	-
ASLV	umMRC	AX24	chr16	81836231	-
ASLV	umMRC	AX24	chr21	15593934	+
ASLV	umMRC	AX39	chr3	117205115	+
ASLV	umMRC	AX39	chr18	61972306	-
ASLV	umMRC	AX39	chr19	46260951	+
ASLV	umMRC	AX4	chr1	198997902	-
ASLV	umMRC	AX4	chr7	104793156	-
ASLV	umMRC	AX4	chr7	99046058	-
ASLV	umMRC	K3-1C9	chr4	61190365	-
ASLV	umMRC	K3-1C9	chr6	10049420	-
ASLV	umMRC	K3-1C9	chr8	102509613	+
ASLV	umMRC	K3-1G5	chr13	84703329	+
ASLV	umMRC	K3-1G5	chr18	24591599	-
ASLV	umMRC	K3-1G5	chr10	106419028	+
ASLV	umMRC	K3-1H3	chr4	32244537	-
ASLV	umMRC	K3-1H3	chr20	20750001	+
ASLV	umMRC	K3-1H3	chr4	29610951	-
ASLV	umMRC	K3-2A10	chr3	142995868	-
ASLV	umMRC	K3-2A10	chr12	40819564	+
ASLV	umMRC	K3-2A10	chr7	139160163	-
ASLV	umMRC	K3-2B12	chr10	913753	+
ASLV	umMRC	K3-2B12	chr7	100551950	+
ASLV	umMRC	K3-2B12	chr3	30852698	-
ASLV	umMRC	K3-2B1	chr4	122131141	+
ASLV	umMRC	K3-2B1	chr3	65028625	+
ASLV	umMRC	K3-2B1	chr3	150701662	+
ASLV	umMRC	K3-2B3	chr5	22657457	+
ASLV	umMRC	K3-2B3	chr3	174084227	+
ASLV	umMRC	K3-2B3	chr12	85804305	+
ASLV	umMRC	K3-2B9	chr2	110434478	-
ASLV	umMRC	K3-2B9	chr22	25561070	+
ASLV	umMRC	K3-2B9	chr5	161173739	+
ASLV	umMRC	K3-2C8	chr1	29298014	-
ASLV	umMRC	K3-2C8	chr1	67162404	-
ASLV	umMRC	K3-2C8	chr5	104649202	-
ASLV	umMRC	K4-1A10	chr11	38624306	-
ASLV	umMRC	K4-1A10	chr7	127913231	+
ASLV	umMRC	K4-1A10	chr2	12301963	-
ASLV	umMRC	K4-1A1	chr12	56349074	-
ASLV	umMRC	K4-1A1	chr12	81119205	-
ASLV	umMRC	K4-1A1	chr21	26285505	+
ASLV	umMRC	K4-1A4	chr16	61726764	+
ASLV	umMRC	K4-1A4	chrX	8289863	+
ASLV	umMRC	K4-1A4	chrX	147776363	+
ASLV	umMRC	K4-1D2	chr1	160060384	-
ASLV	umMRC	K4-1D2	chr20	24927232	+
ASLV	umMRC	K4-1D2	chr8	15496407	+
ASLV	umMRC	K4-1D3	chr12	103737241	+
ASLV	umMRC	K4-1D3	chrX	96897198	-
ASLV	umMRC	K4-1D3	chr3	9841060	-
ASLV	umMRC	K4-1H1	chr2	231124368	-
ASLV	umMRC	K4-1H1	chr13	104029940	+
ASLV	umMRC	K4-1H1	chr16	54489597	-
ASLV	umMRC	K4-1H5	chr20	37169417	-
ASLV	umMRC	K4-1H5	chr11	123450539	-
ASLV	umMRC	K4-1H5	chr2	70767072	+
ASLV	umMRC	K5-1A1	chr2	141496134	-
ASLV	umMRC	K5-1A1	chr6	45549645	+
ASLV	umMRC	K5-1A1	chr13	88507132	+
ASLV	umMRC	K5-1A2	chr13	32034998	+
ASLV	umMRC	K5-1A2	chr1	79831591	-
ASLV	umMRC	K5-1A2	chrX	118643081	-
ASLV	umMRC	K5-1A3	chr5	29372791	-
ASLV	umMRC	K5-1A3	chr6	40280067	-
ASLV	umMRC	K5-1A3	chrX	107303603	-
ASLV	umMRC	K5-1B3	chr20	43230478	-
ASLV	umMRC	K5-1B3	chr1	201390049	+
ASLV	umMRC	K5-1B3	chr12	86487740	-
ASLV	umMRC	K5-1C3	chr4	150872100	-
ASLV	umMRC	K5-1C3	chr22	42209722	+
ASLV	umMRC	K5-1C3	chr2	188950357	-
ASLV	umMRC	K5-1D6	chr18	67562577	+
ASLV	umMRC	K5-1D6	chr2	181491948	+
ASLV	umMRC	K5-1D6	chr14	54267763	+
ASLV	umMRC	K5-2B9	chr6	144139807	-
ASLV	umMRC	K5-2B9	chr4	64084146	-
ASLV	umMRC	K5-2B9	chr12	58339031	-
ASLV	umMRC	K5-2C5	chr13	57989458	-
ASLV	umMRC	K5-2C5	chr2	155594279	+
ASLV	umMRC	K5-2C5	chr1	78589119	-
ASLV	umMRC	K5-2D5	chr4	140925692	+
ASLV	umMRC	K5-2D5	chr2	21209258	+
ASLV	umMRC	K5-2D5	chr17	25292691	+
ASLV	umMRC	K5-2E11	chr10	97785193	-
ASLV	umMRC	K5-2E11	chr5	22037386	+
ASLV	umMRC	K5-2E11	chr7	139468948	-
ASLV	umMRC	K5-3B11	chr7	158796806	-
ASLV	umMRC	K5-3B11	chr1	196276107	+
ASLV	umMRC	K5-3B11	chr10	117740472	-
ASLV	umMRC	K5-3C10	chrX	16276340	-
ASLV	umMRC	K5-3C10	chr6	77476969	+
ASLV	umMRC	K5-3C10	chr2	193392295	-
ASLV	umMRC	K5-3C7	chr6	148470970	+
ASLV	umMRC	K5-3C7	chr1	74992946	-
ASLV	umMRC	K5-3C7	chr3	141907552	+
ASLV	umMRC	K2-1A2	chr8	96342120	+
ASLV	umMRC	K2-1A2	chr3	27348294	-
ASLV	umMRC	K2-1A2	chr4	72078555	-
ASLV	umMRC	K2-1B4	chr3	27242939	-
ASLV	umMRC	K2-1B4	chr22	36566176	-
ASLV	umMRC	K2-1B4	chr11	15934070	+
ASLV	umMRC	K2-1B7	chr19	1707494	+
ASLV	umMRC	K2-1B7	chr3	76281778	-
ASLV	umMRC	K2-1B7	chr18	36265518	+
ASLV	umMRC	K2-1D3	chr3	109587733	+
ASLV	umMRC	K2-1D3	chr2	104872743	-
ASLV	umMRC	K2-1D3	chr18	70378051	-
ASLV	umMRC	K2-1D5	chr1	155706431	-
ASLV	umMRC	K2-1D5	chr5	19530029	-
ASLV	umMRC	K2-1D5	chr10	63943497	+
ASLV	umMRC	K2-1E10	chr12	72174514	+
ASLV	umMRC	K2-1E10	chr13	85690398	+
ASLV	umMRC	K2-1E10	chr3	137594687	+
ASLV	umMRC	K2-1E5	chr11	15726097	+
ASLV	umMRC	K2-1E5	chr10	35186870	+
ASLV	umMRC	K2-1E5	chr6	28604949	-
ASLV	umMRC	K2-1E9	chr5	610053	-
ASLV	umMRC	K2-1E9	chr6	63564481	+
ASLV	umMRC	K2-1E9	chr3	74804846	+
ASLV	umMRC	K2-1F11	chr16	7581786	+
ASLV	umMRC	K2-1F11	chr17	72140663	-
ASLV	umMRC	K2-1F11	chr20	22995083	-
ASLV	umMRC	K2-1F2	chr5	93416915	+
ASLV	umMRC	K2-1F2	chr8	29644773	-
ASLV	umMRC	K2-1F2	chr3	61890706	-
ASLV	umMRC	K2-2B1	chr1	10211330	-
ASLV	umMRC	K2-2B1	chr12	11699798	+
ASLV	umMRC	K2-2B1	chr3	30362996	-
ASLV	umMRC	K2-2B8	chr13	54508980	+
ASLV	umMRC	K2-2B8	chr6	47985555	-
ASLV	umMRC	K2-2B8	chr8	61868521	+
ASLV	umMRC	K2-2C5	chr1	167752540	-
ASLV	umMRC	K2-2C5	chr7	68322338	-
ASLV	umMRC	K2-2C5	chr1	105952007	+
HIV	umMRC	KH-1A11	chr5	13241400	-
HIV	umMRC	KH-1A11	chr11	28144263	+
HIV	umMRC	KH-1A11	chr15	71211250	+
HIV	umMRC	KH-1A12	chr3	137904742	+
HIV	umMRC	KH-1A12	chr7	16977345	-
HIV	umMRC	KH-1A12	chr3	166564324	+
HIV	umMRC	KH-1A1	chr1	161154740	+
HIV	umMRC	KH-1A1	chr1	190395546	+
HIV	umMRC	KH-1A1	chr5	19102786	-
HIV	umMRC	KH-1A3	chr4	3297437	-
HIV	umMRC	KH-1A3	chr6	51442979	-
HIV	umMRC	KH-1A3	chr3	142815848	+
HIV	umMRC	KH-1A7	chr4	137196740	-
HIV	umMRC	KH-1A7	chr7	142939178	+
HIV	umMRC	KH-1A7	chr12	103778906	-
HIV	umMRC	KH-1A9	chr4	175204781	+
HIV	umMRC	KH-1A9	chr9	34247234	-
HIV	umMRC	KH-1A9	chr1	64008836	+
HIV	umMRC	KH-1C12	chr13	78347875	+
HIV	umMRC	KH-1C12	chr4	44313613	-
HIV	umMRC	KH-1C12	chr16	14064859	+
HIV	umMRC	KH-1C1	chr8	140455635	+
HIV	umMRC	KH-1C1	chr17	72838001	-
HIV	umMRC	KH-1C1	chr4	71112079	-
HIV	umMRC	KH-1C2	chr10	85333758	-
HIV	umMRC	KH-1C2	chr1	214485317	-
HIV	umMRC	KH-1C2	chr14	44845116	+
HIV	umMRC	KH-1C4	chr3	166645159	-
HIV	umMRC	KH-1C4	chrX	115069740	+
HIV	umMRC	KH-1C4	chr15	35313294	+
HIV	umMRC	KH-1C9	chr13	75289449	-
HIV	umMRC	KH-1C9	chr9	139504230	-
HIV	umMRC	KH-1C9	chr15	81359481	-
HIV	umMRC	KH-1D10	chr5	124055996	-
HIV	umMRC	KH-1D10	chr2	202518022	-
HIV	umMRC	KH-1D10	chr14	79270506	+
HIV	umMRC	KH-1D5	chr9	29051511	+
HIV	umMRC	KH-1D5	chr13	61974685	+
HIV	umMRC	KH-1D5	chr3	6488707	+
HIV	umMRC	KH-1D7	chr3	100772057	+
HIV	umMRC	KH-1D7	chrX	16550080	+
HIV	umMRC	KH-1D7	chr8	47246954	+
HIV	umMRC	KH-1E10	chr9	36639982	-
HIV	umMRC	KH-1E10	chr9	121785790	+
HIV	umMRC	KH-1E10	chr6	62634857	-
HIV	umMRC	KH-1E11	chr2	112720890	+
HIV	umMRC	KH-1E11	chr8	123620614	-
HIV	umMRC	KH-1E11	chr16	34493172	+
HIV	umMRC	KH-1F1	chr11	76432658	-
HIV	umMRC	KH-1F1	chr12	103055237	-
HIV	umMRC	KH-1F1	chr3	81010174	+
HIV	umMRC	KH-1F9	chr18	45441285	-
HIV	umMRC	KH-1F9	chr8	138088702	+
HIV	umMRC	KH-1F9	chr5	120303963	-
HIV	umMRC	KH-1G2	chr2	184350232	-
HIV	umMRC	KH-1G2	chr6	161928653	+
HIV	umMRC	KH-1G2	chr5	110895241	+
HIV	umMRC	KH-1G3	chr7	69124739	-
HIV	umMRC	KH-1G3	chr13	105674046	+
HIV	umMRC	KH-1G3	chr3	122661086	-
HIV	umMRC	KH-1G9	chr8	130180659	-
HIV	umMRC	KH-1G9	chr7	77793248	-
HIV	umMRC	KH-1G9	chr6	39237663	+
HIV	umMRC	KH-2B3	chr8	78842063	+
HIV	umMRC	KH-2B3	chr3	44280735	+
HIV	umMRC	KH-2B3	chr5	5777293	+
HIV	umMRC	KH-2B8	chr8	84645948	-
HIV	umMRC	KH-2B8	chr2	50461260	-
HIV	umMRC	KH-2B8	chr3	172509447	+
HIV	umMRC	KH-2C11	chr3	49406052	+
HIV	umMRC	KH-2C11	chr1	22988398	+
HIV	umMRC	KH-2C11	chr13	87075665	-
HIV	umMRC	KH-2C3	chr15	45621172	-
HIV	umMRC	KH-2C3	chr12	103330332	-
HIV	umMRC	KH-2C3	chr14	21748380	-
HIV	umMRC	KH-2C4	chr19	7862521	-
HIV	umMRC	KH-2C4	chr4	61121976	-
HIV	umMRC	KH-2C4	chr6	96585545	-
HIV	umMRC	KH-2C6	chr6	128461547	+
HIV	umMRC	KH-2C6	chr2	188580919	-
HIV	umMRC	KH-2C6	chr2	96163222	-
HIV	umMRC	KH-2C7	chr1	184007177	-
HIV	umMRC	KH-2C7	chr3	181292505	+
HIV	umMRC	KH-2C7	chr18	24975166	-
HIV	umMRC	KH-2D1	chr14	26611320	-
HIV	umMRC	KH-2D1	chr20	58056687	+
HIV	umMRC	KH-2D1	chr7	76396741	+
HIV	umMRC	KH-2D2	chr12	96392100	-
HIV	umMRC	KH-2D2	chr7	122894375	+
HIV	umMRC	KH-2D2	chr10	61729572	-
HIV	umMRC	KH-2D3	chr11	95277617	-
HIV	umMRC	KH-2D3	chr3	159076288	+
HIV	umMRC	KH-2D3	chr17	54072593	+
HIV	umMRC	KH-2D8	chr4	121252026	+
HIV	umMRC	KH-2D8	chr16	2848020	-
HIV	umMRC	KH-2D8	chr2	160079517	+
HIV	umMRC	KH-2F2	chr2	112655860	+
HIV	umMRC	KH-2F2	chr1	150899190	+
HIV	umMRC	KH-2F2	chr2	192013019	-
HIV	umMRC	KH-2F6	chr16	50181387	+
HIV	umMRC	KH-2F6	chr4	103715405	+
HIV	umMRC	KH-2F6	chr17	14759833	-
HIV	umMRC	KH-2F7	chr4	35633017	-
HIV	umMRC	KH-2F7	chr8	106184256	+
HIV	umMRC	KH-2F7	chr8	69653450	-
HIV	umMRC	KH-2G6	chr12	21098621	-
HIV	umMRC	KH-2G6	chr17	60943276	-
HIV	umMRC	KH-2G6	chr14	66156490	+
HIV	umMRC	KH-2G7	chr16	70942882	-
HIV	umMRC	KH-2G7	chr18	31797108	-
HIV	umMRC	KH-2G7	chr6	151747729	+
HIV	umMRC	KH-2H3	chr3	184286344	-
HIV	umMRC	KH-2H3	chr17	21333980	-
HIV	umMRC	KH-2H3	chr6	43249286	-
HIV	umMRC	KH-2H6	chr1	81901753	-
HIV	umMRC	KH-2H6	chr7	53627757	+
HIV	umMRC	KH-2H6	chr10	23471082	-
HIV	umMRC	KH-3D11	chrX	154306205	+
HIV	umMRC	KH-3D11	chr1	239130423	+
HIV	umMRC	KH-3D11	chr20	37373848	+
HIV	umMRC	KH-3E7	chr1	35494005	+
HIV	umMRC	KH-3E7	chr5	82447846	-
HIV	umMRC	KH-3E7	chr11	57609916	-
HIV	umMRC	KH-3F11	chr10	44355840	-
HIV	umMRC	KH-3F11	chr10	195229	-
HIV	umMRC	KH-3F11	chr2	104245811	+
HIV	umMRC	KH-3F2	chr2	162434501	+
HIV	umMRC	KH-3F2	chr5	97275213	-
HIV	umMRC	KH-3F2	chr6	106144219	+
HIV	umMRC	KH-3F4	chr5	28423228	-
HIV	umMRC	KH-3F4	chr12	109661439	+
HIV	umMRC	KH-3F4	chr1	106752930	+
HIV	umMRC	KH-3G6	chr3	194086228	+
HIV	umMRC	KH-3G6	chr10	92368835	+
HIV	umMRC	KH-3G6	chr2	151792231	+
MLV	umMRC	19692186	chr3	96337489	+
MLV	umMRC	19692186	chr7	129583750	-
MLV	umMRC	19692186	chr3	44521287	-
MLV	umMRC	19692189	chr1	29525788	-
MLV	umMRC	19692189	chr1	87742793	+
MLV	umMRC	19692189	chr6	31847267	+
MLV	umMRC	19692192	chrX	93943563	-
MLV	umMRC	19692192	chr8	142978024	+
MLV	umMRC	19692192	chr10	105704402	+
MLV	umMRC	19692210	chr6	150888691	-
MLV	umMRC	19692210	chr14	31165002	-
MLV	umMRC	19692210	chr22	22868617	+
MLV	umMRC	19692213	chr1	203899127	-
MLV	umMRC	19692213	chr2	176712300	-
MLV	umMRC	19692213	chr11	87158448	+
MLV	umMRC	19692219	chr11	130338719	-
MLV	umMRC	19692219	chr3	32391607	-
MLV	umMRC	19692219	chrX	82576085	-
MLV	umMRC	19692225	chr11	11904096	+
MLV	umMRC	19692225	chr2	68134132	-
MLV	umMRC	19692225	chr16	61058590	-
MLV	umMRC	19692237	chr1	180820518	-
MLV	umMRC	19692237	chr11	14647357	-
MLV	umMRC	19692237	chr1	31443222	-
MLV	umMRC	19692252	chr17	57247144	-
MLV	umMRC	19692252	chr14	63990813	+
MLV	umMRC	19692252	chr15	29407760	+
MLV	umMRC	19692261	chr11	74385800	-
MLV	umMRC	19692261	chr18	28837683	-
MLV	umMRC	19692261	chr21	22343991	-
MLV	umMRC	19692282	chr3	160149203	+
MLV	umMRC	19692282	chr8	78380912	+
MLV	umMRC	19692282	chr20	31520904	-
MLV	umMRC	19692291	chr15	96677320	+
MLV	umMRC	19692291	chr9	84725332	+
MLV	umMRC	19692291	chr10	75970047	+
MLV	umMRC	19692303	chr8	94847540	-
MLV	umMRC	19692303	chr13	71060950	-
MLV	umMRC	19692303	chr6	56499871	+
MLV	umMRC	19692324	chr18	22513049	+
MLV	umMRC	19692324	chr21	30195358	-
MLV	umMRC	19692324	chr3	150922144	+
MLV	umMRC	19692327	chr12	32631155	+
MLV	umMRC	19692327	chr9	116663443	+
MLV	umMRC	19692327	chr13	60706891	-
MLV	umMRC	19692336	chr1	94026863	+
MLV	umMRC	19692336	chr10	130188484	-
MLV	umMRC	19692336	chr15	49197481	+
MLV	umMRC	19692342	chr20	47564953	+
MLV	umMRC	19692342	chr9	101736503	+
MLV	umMRC	19692342	chr9	8868864	+
MLV	umMRC	19692354	chr18	36230097	+
MLV	umMRC	19692354	chr19	37995385	+
MLV	umMRC	19692354	chr1	14934405	-
MLV	umMRC	19692363	chr8	141622109	-
MLV	umMRC	19692363	chr4	190636151	+
MLV	umMRC	19692363	chr5	13777879	+
MLV	umMRC	19692378	chr11	21642721	+
MLV	umMRC	19692378	chr1	45283269	-
MLV	umMRC	19692378	chr8	66339495	+
MLV	umMRC	19692390	chr1	69954937	-
MLV	umMRC	19692390	chr5	79130626	+
MLV	umMRC	19692390	chr16	58870672	+
MLV	umMRC	19692399	chr12	28340328	+
MLV	umMRC	19692399	chr12	25512284	+
MLV	umMRC	19692399	chr8	143649461	+
MLV	umMRC	19692402	chr2	138452251	-
MLV	umMRC	19692402	chr3	173761913	-
MLV	umMRC	19692402	chr17	25308987	+
MLV	umMRC	19692405	chrX	68230559	-
MLV	umMRC	19692405	chr1	91588381	+
MLV	umMRC	19692405	chr9	80657876	-
MLV	umMRC	19692429	chr10	22735317	-
MLV	umMRC	19692429	chr3	64968485	+
MLV	umMRC	19692429	chr8	71316835	-
MLV	umMRC	19692438	chr5	96352668	-
MLV	umMRC	19692438	chr15	93664120	+
MLV	umMRC	19692438	chr6	105574552	-
MLV	umMRC	19692441	chr5	131896671	-
MLV	umMRC	19692441	chr5	123795766	-
MLV	umMRC	19692441	chr20	38902166	+
MLV	umMRC	19692450	chr6	74156905	-
MLV	umMRC	19692450	chr11	27702849	-
MLV	umMRC	19692450	chr4	7463144	+
MLV	umMRC	19692471	chr11	18629525	+
MLV	umMRC	19692471	chr11	105087461	+
MLV	umMRC	19692471	chr2	135320578	-
MLV	umMRC	R19692201	chr3	116768589	+
MLV	umMRC	R19692201	chr9	131789619	+
MLV	umMRC	R19692201	chr10	116857323	-
MLV	umMRC	R19692312	chr10	19498864	+
MLV	umMRC	R19692312	chr5	82356654	-
MLV	umMRC	R19692312	chr13	81625429	+
MLV	umMRC	R19692318	chr8	37537730	-
MLV	umMRC	R19692318	chr3	152442156	-
MLV	umMRC	R19692318	chr5	157522347	-
ASLV	agMRC	K5-1B3	chr5	122709367	+
ASLV	agMRC	K5-1B3	chr11	63478805	+
ASLV	agMRC	K5-1B3	chr12	28616052	+
ASLV	agMRC	K3-1H3	chr4	56292521	-
ASLV	agMRC	K3-1H3	chr5	159502747	-
ASLV	agMRC	K3-1H3	chr12	44200276	+
ASLV	agMRC	K5-1D6	chr6	15247032	-
ASLV	agMRC	K5-1D6	chr4	103843375	+
ASLV	agMRC	K5-1D6	chr1	246064618	-
ASLV	agMRC	K2-1F2	chr19	24140134	+
ASLV	agMRC	K2-1F2	chr6	149625992	+
ASLV	agMRC	K2-1F2	chr3	168788763	-
ASLV	agMRC	K2-2C5	chr1	245031221	-
ASLV	agMRC	K2-2C5	chr5	138670915	-
ASLV	agMRC	K2-2C5	chr4	56506668	+
ASLV	agMRC	K5-3C10	chr8	33225779	-
ASLV	agMRC	K5-3C10	chr12	56756848	-
ASLV	agMRC	K5-3C10	chr6	158399876	-
ASLV	agMRC	K4-1H1	chr3	12850507	-
ASLV	agMRC	K4-1H1	chr2	99633684	-
ASLV	agMRC	K4-1H1	chr6	618795	-
ASLV	agMRC	K5-1A1	chr5	79960113	+
ASLV	agMRC	K5-1A1	chr17	41609032	+
ASLV	agMRC	K5-1A1	chr6	125389452	+
ASLV	agMRC	K2-2B8	chr10	32160640	-
ASLV	agMRC	K2-2B8	chr7	128915032	-
ASLV	agMRC	K2-2B8	chr13	51953183	-
ASLV	agMRC	K3-2B9	chr14	90351322	-
ASLV	agMRC	K3-2B9	chr10	112597859	+
ASLV	agMRC	K3-2B9	chr1	248030186	-
ASLV	agMRC	K2-1E10	chr3	60566686	+
ASLV	agMRC	K2-1E10	chr12	96193629	+
ASLV	agMRC	K2-1E10	chr9	140210332	-
ASLV	agMRC	K2-2B1	chr11	50052092	+
ASLV	agMRC	K2-2B1	chr17	52789962	-
ASLV	agMRC	K2-2B1	chr12	69449748	+
ASLV	agMRC	K5-3B11	chr12	11833448	+
ASLV	agMRC	K5-3B11	chr15	66805576	+
ASLV	agMRC	K5-3B11	chr1	234533016	-
ASLV	agMRC	K2-1A2	chr11	82592816	+
ASLV	agMRC	K2-1A2	chr7	130303742	+
ASLV	agMRC	K2-1A2	chr2	63816737	-
ASLV	agMRC	K4-1A1	chr4	79013147	-
ASLV	agMRC	K4-1A1	chr3	38748353	+
ASLV	agMRC	K4-1A1	chr6	24264982	+
ASLV	agMRC	K2-1E9	chr9	72256284	+
ASLV	agMRC	K2-1E9	chr9	38135341	-
ASLV	agMRC	K2-1E9	chr1	208066331	-
ASLV	agMRC	K4-1D3	chrX	63605722	-
ASLV	agMRC	K4-1D3	chr2	236718398	+
ASLV	agMRC	K4-1D3	chr16	90101662	+
ASLV	agMRC	K3-2B1	chr15	51281414	-
ASLV	agMRC	K3-2B1	chr10	16542143	-
ASLV	agMRC	K3-2B1	chr4	140944412	-
ASLV	agMRC	K5-2D5	chr1	29386545	+
ASLV	agMRC	K5-2D5	chr2	58310910	-
ASLV	agMRC	K5-2D5	chr7	64145153	+
ASLV	agMRC	K4-1A10	chrX	153756872	-
ASLV	agMRC	K4-1A10	chr10	60133363	-
ASLV	agMRC	K4-1A10	chr2	202482017	-
ASLV	agMRC	K5-1C3	chr12	12270885	-
ASLV	agMRC	K5-1C3	chr15	91244660	+
ASLV	agMRC	K5-1C3	chr16	21666376	+
ASLV	agMRC	K2-1B4	chr7	131124394	-
ASLV	agMRC	K2-1B4	chr7	98583553	+
ASLV	agMRC	K2-1B4	chr4	98786662	-
ASLV	agMRC	K5-2C5	chr12	6681940	+
ASLV	agMRC	K5-2C5	chr11	96041067	+
ASLV	agMRC	K5-2C5	chr11	18507877	-
ASLV	agMRC	K4-1A4	chr6	109985046	+
ASLV	agMRC	K4-1A4	chr4	153243068	+
ASLV	agMRC	K4-1A4	chr2	149200723	+
ASLV	agMRC	K2-1B7	chr4	100884134	+
ASLV	agMRC	K2-1B7	chr3	171461859	-
ASLV	agMRC	K2-1B7	chr20	32095138	+
ASLV	agMRC	K5-2B9	chr9	100839682	-
ASLV	agMRC	K5-2B9	chr7	129820893	-
ASLV	agMRC	K5-2B9	chr9	3473488	-
ASLV	agMRC	K2-1F11	chr1	91289264	+
ASLV	agMRC	K2-1F11	chr1	163271221	-
ASLV	agMRC	K2-1F11	chr3	142484771	+
ASLV	agMRC	K2-1D3	chr20	40077980	-
ASLV	agMRC	K2-1D3	chr3	131073412	+
ASLV	agMRC	K2-1D3	chr2	98276216	-
ASLV	agMRC	K5-3C7	chr14	95504100	-
ASLV	agMRC	K5-3C7	chr2	47961908	-
ASLV	agMRC	K5-3C7	chr10	73459161	+
ASLV	agMRC	K2-1D5	chrX	4034906	-
ASLV	agMRC	K2-1D5	chr8	43458549	+
ASLV	agMRC	K2-1D5	chr1	158180663	+
ASLV	agMRC	K3-1G5	chr12	97434014	-
ASLV	agMRC	K3-1G5	chr22	43130920	+
ASLV	agMRC	K3-1G5	chrX	118013832	+
ASLV	agMRC	K2-1E5	chr3	138487259	-
ASLV	agMRC	K2-1E5	chr4	139299490	-
ASLV	agMRC	K2-1E5	chr15	99055567	+
ASLV	agMRC	K5-2E11	chr12	94291026	-
ASLV	agMRC	K5-2E11	chr11	36502625	+
ASLV	agMRC	K5-2E11	chr12	123467423	+
ASLV	agMRC	K5-1A3	chr9	100970550	-
ASLV	agMRC	K5-1A3	chr10	98685199	+
ASLV	agMRC	K5-1A3	chr8	101956119	+
ASLV	agMRC	K4-1H5	chr7	8040691	+
ASLV	agMRC	K4-1H5	chr1	117081520	+
ASLV	agMRC	K4-1H5	chr4	75065850	+
ASLV	agMRC	K3-1C9	chr12	97005179	+
ASLV	agMRC	K3-1C9	chr10	93975942	+
ASLV	agMRC	K3-1C9	chr2	48073756	+
ASLV	agMRC	K3-2A10	chr17	63063793	-
ASLV	agMRC	K3-2A10	chr3	141865581	+
ASLV	agMRC	K3-2A10	chr21	11110564	-
ASLV	agMRC	K3-2B3	chr9	123319321	+
ASLV	agMRC	K3-2B3	chr1	100212456	-
ASLV	agMRC	K3-2B3	chr19	16983119	-
ASLV	agMRC	K5-1A2	chrX	80390921	+
ASLV	agMRC	K5-1A2	chr5	128445955	+
ASLV	agMRC	K5-1A2	chr11	84975144	-
ASLV	agMRC	K3-2B12	chr3	183003749	-
ASLV	agMRC	K3-2B12	chr19	39416725	-
ASLV	agMRC	K3-2B12	chr19	57729571	+
ASLV	agMRC	K3-2C8	chr13	26732602	-
ASLV	agMRC	K3-2C8	chr13	98024200	+
ASLV	agMRC	K3-2C8	chr19	5062438	-
ASLV	agMRC	K4-1D2	chr8	80944490	+
ASLV	agMRC	K4-1D2	chr6	118780167	+
ASLV	agMRC	K4-1D2	chr19	19845925	+
ASLV	agMRC	AX22	chr8	61761092	-
ASLV	agMRC	AX22	chr9	127862398	+
ASLV	agMRC	AX22	chr12	40407905	+
ASLV	agMRC	AX24	chr5	131899141	+
ASLV	agMRC	AX24	chr11	70190544	+
ASLV	agMRC	AX24	chr8	99768172	-
ASLV	agMRC	AX39	chr15	101764464	-
ASLV	agMRC	AX39	chr19	53312699	-
ASLV	agMRC	AX39	chr10	114476912	-
ASLV	agMRC	AX4	chr3	178755379	+
ASLV	agMRC	AX4	chr17	2329387	+
ASLV	agMRC	AX4	chr17	35987812	-
HIV	agMRC	KH-2C7	chr2	179172028	-
HIV	agMRC	KH-2C7	chr17	34144864	-
HIV	agMRC	KH-2C7	chr15	81613187	+
HIV	agMRC	KH-2B8	chr9	100331467	+
HIV	agMRC	KH-2B8	chr3	193744909	+
HIV	agMRC	KH-2B8	chr19	32850833	-
HIV	agMRC	KH-2C11	chr14	35510798	+
HIV	agMRC	KH-2C11	chr6	139118821	+
HIV	agMRC	KH-2C11	chr9	130543358	+
HIV	agMRC	KH-1C9	chr11	85861364	+
HIV	agMRC	KH-1C9	chr8	71397242	+
HIV	agMRC	KH-1C9	chr12	133118351	-
HIV	agMRC	KH-2D1	chr2	232610272	-
HIV	agMRC	KH-2D1	chr1	116194296	-
HIV	agMRC	KH-2D1	chr14	73888664	-
HIV	agMRC	KH-1G3	chr1	1771908	-
HIV	agMRC	KH-1G3	chr17	29857467	-
HIV	agMRC	KH-1G3	chr1	54840691	+
HIV	agMRC	KH-1C1	chr10	74765831	+
HIV	agMRC	KH-1C1	chr12	2850491	+
HIV	agMRC	KH-1C1	chr6	164000980	-
HIV	agMRC	KH-1G9	chr12	111924937	-
HIV	agMRC	KH-1G9	chr6	38602723	-
HIV	agMRC	KH-1G9	chr3	122167942	-
HIV	agMRC	KH-2D3	chr10	6546323	+
HIV	agMRC	KH-2D3	chr9	35705084	-
HIV	agMRC	KH-2D3	chr14	100479732	-
HIV	agMRC	KH-1A9	chr1	16329268	+
HIV	agMRC	KH-1A9	chr12	108270561	-
HIV	agMRC	KH-1A9	chr2	150732079	-
HIV	agMRC	KH-1A1	chr3	107478276	+
HIV	agMRC	KH-1A1	chr8	124787325	-
HIV	agMRC	KH-1A1	chr11	27712496	+
HIV	agMRC	KH-1A12	chr2	139332543	+
HIV	agMRC	KH-1A12	chr17	40609333	-
HIV	agMRC	KH-1A12	chr14	35100899	+
HIV	agMRC	KH-1D7	chr8	99558465	-
HIV	agMRC	KH-1D7	chr11	71202784	-
HIV	agMRC	KH-1D7	chr15	59010003	+
HIV	agMRC	KH-1C12	chr14	73755903	+
HIV	agMRC	KH-1C12	chr7	116676205	+
HIV	agMRC	KH-1C12	chr1	7677741	+
HIV	agMRC	KH-3E7	chr4	151901551	+
HIV	agMRC	KH-3E7	chr2	238949738	+
HIV	agMRC	KH-3E7	chr16	15972191	-
HIV	agMRC	KH-1D10	chr1	70736875	+
HIV	agMRC	KH-1D10	chr4	151414580	+
HIV	agMRC	KH-1D10	chr15	37337148	-
HIV	agMRC	KH-2G7	chr13	27073169	+
HIV	agMRC	KH-2G7	chr2	241324685	+
HIV	agMRC	KH-2G7	chr1	62053991	-
HIV	agMRC	KH-1E11	chr15	38547810	-
HIV	agMRC	KH-1E11	chr4	85822667	+
HIV	agMRC	KH-1E11	chr3	60116688	-
HIV	agMRC	KH-3F4	chr4	56761087	-
HIV	agMRC	KH-3F4	chr18	46253156	+
HIV	agMRC	KH-3F4	chr17	41165986	-
HIV	agMRC	KH-2H3	chr18	33823668	+
HIV	agMRC	KH-2H3	chr1	91832100	+
HIV	agMRC	KH-2H3	chr10	98293596	-
HIV	agMRC	KH-1A11	chr7	95422548	+
HIV	agMRC	KH-1A11	chr16	56068122	+
HIV	agMRC	KH-1A11	chr10	122995487	-
HIV	agMRC	KH-2C6	chr13	50959132	+
HIV	agMRC	KH-2C6	chr3	138221957	-
HIV	agMRC	KH-2C6	chr8	54751456	-
HIV	agMRC	KH-1E10	chr6	1436691	-
HIV	agMRC	KH-1E10	chr6	84383210	+
HIV	agMRC	KH-1E10	chr10	132164574	+
HIV	agMRC	KH-2G6	chr7	141188983	+
HIV	agMRC	KH-2G6	chr9	7237612	-
HIV	agMRC	KH-2G6	chr5	56047790	-
HIV	agMRC	KH-3G6	chr10	86326649	-
HIV	agMRC	KH-3G6	chr1	63738199	+
HIV	agMRC	KH-3G6	chr20	49418550	+
HIV	agMRC	KH-1A7	chr4	54254470	-
HIV	agMRC	KH-1A7	chr20	60908562	+
HIV	agMRC	KH-1A7	chr1	93574950	-
HIV	agMRC	KH-2B3	chr17	57156566	-
HIV	agMRC	KH-2B3	chr15	43776246	-
HIV	agMRC	KH-2B3	chr1	176121727	+
HIV	agMRC	KH-1D5	chr4	128598038	-
HIV	agMRC	KH-1D5	chr12	102184854	+
HIV	agMRC	KH-1D5	chrX	20277150	-
HIV	agMRC	KH-2D8	chr9	123457715	-
HIV	agMRC	KH-2D8	chr17	57895379	+
HIV	agMRC	KH-2D8	chr6	143432993	-
HIV	agMRC	KH-2F2	chr5	66426863	-
HIV	agMRC	KH-2F2	chr22	35555810	-
HIV	agMRC	KH-2F2	chr17	59467206	+
HIV	agMRC	KH-2C3	chr16	74682422	+
HIV	agMRC	KH-2C3	chr4	110426891	-
HIV	agMRC	KH-2C3	chr9	368099	+
HIV	agMRC	KH-3F11	chr11	31323668	-
HIV	agMRC	KH-3F11	chr8	27258562	+
HIV	agMRC	KH-3F11	chrX	48856195	+
HIV	agMRC	KH-3F2	chr2	9188265	-
HIV	agMRC	KH-3F2	chr4	170156863	+
HIV	agMRC	KH-3F2	chr12	75627292	-
HIV	agMRC	KH-2C4	chr8	117704048	-
HIV	agMRC	KH-2C4	chr8	97947201	-
HIV	agMRC	KH-2C4	chr13	33085808	-
HIV	agMRC	KH-1G2	chr1	212582182	+
HIV	agMRC	KH-1G2	chr15	78767532	-
HIV	agMRC	KH-1G2	chr5	53187074	+
HIV	agMRC	KH-2F7	chr6	37967760	+
HIV	agMRC	KH-2F7	chr6	108645523	-
HIV	agMRC	KH-2F7	chr13	49738378	+
HIV	agMRC	KH-2F6	chr11	110315878	-
HIV	agMRC	KH-2F6	chr13	40254364	-
HIV	agMRC	KH-2F6	chr9	130399285	+
HIV	agMRC	KH-1F9	chr3	146227531	+
HIV	agMRC	KH-1F9	chr7	36359031	+
HIV	agMRC	KH-1F9	chr12	111793774	-
HIV	agMRC	KH-3D11	chr11	77583054	+
HIV	agMRC	KH-3D11	chr2	63166600	+
HIV	agMRC	KH-3D11	chr3	59943949	+
HIV	agMRC	KH-1C4	chr12	44200812	+
HIV	agMRC	KH-1C4	chr16	89883317	-
HIV	agMRC	KH-1C4	chr15	45493620	+
HIV	agMRC	KH-1C2	chr1	234583206	-
HIV	agMRC	KH-1C2	chr4	98642327	+
HIV	agMRC	KH-1C2	chr1	235969181	+
HIV	agMRC	KH-1F1	chr11	75165201	-
HIV	agMRC	KH-1F1	chr16	8716800	-
HIV	agMRC	KH-1F1	chr16	79143940	+
HIV	agMRC	KH-1A3	chr18	13841602	+
HIV	agMRC	KH-1A3	chr10	69912610	-
HIV	agMRC	KH-1A3	chr12	66815122	+
HIV	agMRC	KH-2D2	chr10	74099161	-
HIV	agMRC	KH-2D2	chr12	107027222	+
HIV	agMRC	KH-2D2	chr15	90391602	+
HIV	agMRC	KH-2H6	chr19	4913589	-
HIV	agMRC	KH-2H6	chr16	11797959	+
HIV	agMRC	KH-2H6	chr9	5979694	+
MLV	agMRC	R19692318	chr10	71951772	-
MLV	agMRC	R19692318	chr13	24476861	+
MLV	agMRC	R19692318	chr9	88545465	-
MLV	agMRC	19692342	chr2	99157919	-
MLV	agMRC	19692342	chr7	100067999	-
MLV	agMRC	19692342	chr4	39314467	+
MLV	agMRC	19692363	chr3	168851390	+
MLV	agMRC	19692363	chr2	136000070	-
MLV	agMRC	19692363	chr21	37506990	+
MLV	agMRC	19692189	chr18	18571886	-
MLV	agMRC	19692189	chr5	10679979	-
MLV	agMRC	19692189	chr20	35432174	+
MLV	agMRC	19692471	chr10	127802793	-
MLV	agMRC	19692471	chr1	179704875	+
MLV	agMRC	19692471	chr2	112421945	+
MLV	agMRC	19692336	chr8	26567076	-
MLV	agMRC	19692336	chr1	67226875	+
MLV	agMRC	19692336	chr19	9200454	+
MLV	agMRC	19692441	chr1	201907814	+
MLV	agMRC	19692441	chr18	2761652	+
MLV	agMRC	19692441	chr10	38263176	+
MLV	agMRC	19692399	chr9	19374487	-
MLV	agMRC	19692399	chr11	105969612	+
MLV	agMRC	19692399	chr1	24822582	-
MLV	agMRC	R19692201	chr6	126473838	+
MLV	agMRC	R19692201	chr10	59876233	+
MLV	agMRC	R19692201	chr17	65438278	+
MLV	agMRC	19692324	chr17	34039065	+
MLV	agMRC	19692324	chr12	31875668	-
MLV	agMRC	19692324	chr2	175299184	-
MLV	agMRC	19692327	chr5	53449956	-
MLV	agMRC	19692327	chr5	34004511	-
MLV	agMRC	19692327	chr11	59343641	+
MLV	agMRC	19692303	chr15	22878520	+
MLV	agMRC	19692303	chr14	57883938	-
MLV	agMRC	19692303	chr10	72652842	-
MLV	agMRC	19692252	chr7	17989663	+
MLV	agMRC	19692252	chr18	2642535	+
MLV	agMRC	19692252	chr22	46762535	-
MLV	agMRC	19692219	chr3	172216475	-
MLV	agMRC	19692219	chr19	6466572	+
MLV	agMRC	19692219	chr1	166438357	+
MLV	agMRC	19692210	chr7	7309266	+
MLV	agMRC	19692210	chr22	22868617	+
MLV	agMRC	19692210	chr15	41429228	-
MLV	agMRC	19692390	chr6	149670898	-
MLV	agMRC	19692390	chr12	110920252	-
MLV	agMRC	19692390	chr5	1815447	-
MLV	agMRC	19692405	chr4	123749531	+
MLV	agMRC	19692405	chr4	147181440	-
MLV	agMRC	19692405	chr15	73875772	+
MLV	agMRC	19692291	chr5	88379304	+
MLV	agMRC	19692291	chr2	242053763	+
MLV	agMRC	19692291	chr4	47865809	-
MLV	agMRC	19692192	chr6	38951147	-
MLV	agMRC	19692192	chr6	151066030	+
MLV	agMRC	19692192	chr1	114645667	+
MLV	agMRC	19692237	chr3	40235909	+
MLV	agMRC	19692237	chr1	114048426	+
MLV	agMRC	19692237	chr7	26869181	-
MLV	agMRC	19692282	chr1	153954368	-
MLV	agMRC	19692282	chr20	47875767	+
MLV	agMRC	19692282	chr4	38646131	-
MLV	agMRC	19692402	chr8	99640482	-
MLV	agMRC	19692402	chr3	141902851	+
MLV	agMRC	19692402	chr3	11385207	-
MLV	agMRC	19692354	chr5	64770740	+
MLV	agMRC	19692354	chr13	67481037	+
MLV	agMRC	19692354	chr6	162403306	+
MLV	agMRC	19692213	chr13	66944018	-
MLV	agMRC	19692213	chr2	118694159	+
MLV	agMRC	19692213	chr1	8769604	-
MLV	agMRC	19692225	chr12	119931928	-
MLV	agMRC	19692225	chr4	24355203	-
MLV	agMRC	19692225	chr11	69874297	+
MLV	agMRC	19692429	chr1	189679173	-
MLV	agMRC	19692429	chr2	92190846	+
MLV	agMRC	19692429	chrX	113987856	-
MLV	agMRC	19692378	chr10	64003110	-
MLV	agMRC	19692378	chr12	22989605	-
MLV	agMRC	19692378	chr18	28889791	+
MLV	agMRC	19692186	chr21	44301345	+
MLV	agMRC	19692186	chr19	47722670	+
MLV	agMRC	19692186	chr2	209405712	-
MLV	agMRC	19692450	chr11	65553163	-
MLV	agMRC	19692450	chr14	37661793	-
MLV	agMRC	19692450	chr6	158371475	+
MLV	agMRC	R19692312	chr6	69442193	-
MLV	agMRC	R19692312	chr1	118418208	-
MLV	agMRC	R19692312	chr5	153835223	+
MLV	agMRC	19692438	chr8	61097177	+
MLV	agMRC	19692438	chr22	38081784	-
MLV	agMRC	19692438	chr11	66104266	-
MLV	agMRC	19692261	chr9	83937237	-
MLV	agMRC	19692261	chrX	87561680	-
MLV	agMRC	19692261	chr9	30024465	-
